# Supplementary material for: The Double-Cross of Benzotriazole-Based Polymers as Donors and Acceptors in Non-Fullerene Organic Solar Cells
Source: Molecules. 2024 Jul 31;29(15):3625. doi: 10.3390/molecules29153625 (PMC11313701; doi:10.3390/molecules29153625)
Supplement: Supplementary file 1 [file molecules-29-03625-s001.zip]

Archive with 1 entries (1 files):
- molecules-3088206-supplementary.pdf
